# Supplementary material for: Single-atom substitution redirects KatG reactivity from cofactor biogenesis to stereoselective sulfoxidation
Source: Nat Commun. 2026 Jun 13;17:5309. doi: 10.1038/s41467-026-73579-y (PMC13272816; doi:10.1038/s41467-026-73579-y)
Supplement: Supplementary file 4 — Source File [file 41467_2026_73579_MOESM4_ESM.xlsx]

## Sheet: Supplementary figure 2B
Supplementary figure 2B	SDS-PAGE result for EcKatG S-Trp105
	The protein band and ladder band were used in Figure S2B
Marker band (kDa)
250
150
100
70
50
40
30
20
15
10
5

## Sheet: Supplementary figure 3A
Supplementary figure 3A
	Catalase activity assay of WT EcKatG (5 nM)
	H2O2 concentration (mM)	reaction velocity 1	reaction velocity 2	reaction velocity 3	mean reaction velocity	standard deviation of reaction velocity
	0.25	332.667	329.667	353.667	338.667	13.0767
	0.5	648	646	748.333	680.778	58.5134
	1	1370	1371.33	1512.33	1417.89	81.794
	1.5	1880	1802	1827	1836.33	39.8288
	2	2140	2315.67	2115.33	2190.33	109.24
	5	2756.33	2980.33	2975.33	2904	127.908
	7.5	3037.67	3104	3113.33	3085	41.2567
	15	3393.33	3363.33	3356.67	3371.11	19.5315
	25	3476.67	3703.33	3796.67	3658.89	164.565
	Catalase activity assay of EcKatG Y226F (500 nM)
	H2O2 concentration (mM)	reaction velocity 1	reaction velocity 2	reaction velocity 3	mean reaction velocity	standard deviation of reaction velocity
	0.5	1.37667	1.71	1.64	1.57556	0.17576
	1	2.77333	2.76	2.86667	2.8	0.05812
	1.5	3.82333	3.52333	3.86667	3.73778	0.18697
	2	4.92	4.98667	4.85667	4.92111	0.06501
	5	7.46667	7.53333	7.66667	7.55556	0.10184
	7.5	8.33333	8.53333	8.56667	8.47778	0.1262
	10	9.63333	9.53333	9.26667	9.47778	0.18954
	15	10.3	10.4333	10.7	10.4778	0.20367
	25	11.3333	11.4667	11.5667	11.4556	0.11706
	Catalase activity assay of EcKatG S-Trp105 (5 nM)
	H2O2 concentration (mM)	reaction velocity 1	reaction velocity 2	reaction velocity 3	mean reaction velocity	standard deviation of reaction velocity
	0.5	0.37	0.35667	0.4	0.37556	0.0222
	1	0.69	0.65334	0.8	0.71445	0.07633
	1.5	1.08334	1.03334	1.13	1.08222	0.04834
	2	1.4	1.41667	1.41334	1.41	0.00882
	5	2.65334	2.70334	2.93334	2.76334	0.14933
	7.5	3.66667	3.25	3.4	3.43889	0.21104
	10	3.8	4.1	4.26667	4.05556	0.23649
	15	5.03334	4.93334	4.56667	4.84445	0.24571
	25	5.5	5.16667	5.2	5.28889	0.18359

## Sheet: Supplementary figure 3B
Supplementary figure 3B
	Catalase activity assay of EcKatG Y226F (500 nM)
	H2O2 concentration (mM)	reaction velocity 1	reaction velocity 2	reaction velocity 3	mean reaction velocity	standard deviation of reaction velocity
	0.5	1.37667	1.71	1.64	1.57556	0.17576
	1	2.77333	2.76	2.86667	2.8	0.05812
	1.5	3.82333	3.52333	3.86667	3.73778	0.18697
	2	4.92	4.98667	4.85667	4.92111	0.06501
	5	7.46667	7.53333	7.66667	7.55556	0.10184
	7.5	8.33333	8.53333	8.56667	8.47778	0.1262
	10	9.63333	9.53333	9.26667	9.47778	0.18954
	15	10.3	10.4333	10.7	10.4778	0.20367
	25	11.3333	11.4667	11.5667	11.4556	0.11706
	Catalase activity assay of EcKatG S-Trp105 (5 nM)
	H2O2 concentration (mM)	reaction velocity 1	reaction velocity 2	reaction velocity 3	mean reaction velocity	standard deviation of reaction velocity
	0.5	0.37	0.35667	0.4	0.37556	0.0222
	1	0.69	0.65334	0.8	0.71445	0.07633
	1.5	1.08334	1.03334	1.13	1.08222	0.04834
	2	1.4	1.41667	1.41334	1.41	0.00882
	5	2.65334	2.70334	2.93334	2.76334	0.14933
	7.5	3.66667	3.25	3.4	3.43889	0.21104
	10	3.8	4.1	4.26667	4.05556	0.23649
	15	5.03334	4.93334	4.56667	4.84445	0.24571
	25	5.5	5.16667	5.2	5.28889	0.18359

## Sheet: Supplementary figure 3C
Supplementary figure 3A
	Peroxidase activity assay of WT EcKatG (1 μM)
	tBuOOH concentration (mM)	reaction velocity 1	reaction velocity 2	reaction velocity 3	mean reaction velocity	standard deviation of reaction velocity
	0.5	0.02786	0.02736	0.02589	0.02704	0.00103
	1	0.04964	0.05083	0.04875	0.04974	0.00105
	2	0.08456	0.09661	0.08803	0.08973	0.00621
	5	0.15956	0.18342	0.17333	0.1721	0.01198
	7.5	0.237	0.24786	0.23658	0.24048	0.00639
	10	0.26847	0.27083	0.28025	0.27319	0.00623
	15	0.34647	0.35614	0.35183	0.35148	0.00484
	20	0.37192	0.36722	0.36772	0.36895	0.00258
	30	0.43625	0.44103	0.45428	0.44385	0.00934
	Peroxidase activity assay of EcKatG Y226F (100 nM)
	tBuOOH concentration (mM)	reaction velocity 1	reaction velocity 2	reaction velocity 3	mean reaction velocity	standard deviation of reaction velocity
	0.5	0.38	0.47917	0.40722	0.42213	0.05124
	1	0.71167	0.70694	0.73	0.7162	0.01218
	2	1.19167	1.19556	1.22972	1.20565	0.02094
	5	1.62639	1.755	1.84583	1.74241	0.11026
	7.5	2.13611	2.16528	2.07028	2.12389	0.04867
	10	2.36167	2.45194	2.51556	2.44306	0.07733
	15	3.01222	2.78083	2.81611	2.86972	0.12466
	20	3.26972	3.13833	3.12306	3.17704	0.08063
	30	3.44528	3.51694	3.47222	3.47815	0.0362
	Peroxidase activity assay of EcKatG S-Trp105 (1 μM)
	tBuOOH concentration (mM)	reaction velocity 1	reaction velocity 2	reaction velocity 3	mean reaction velocity	standard deviation of reaction velocity
	0.5	0.000916667	0.000972222	0.00128	0.00106	0.000194444
	1	0.00253	0.00239	0.00242	0.00244	7.34931e-05
	2	0.00631	0.006	0.00592	0.00607	0.000204753
	5	0.01439	0.01453	0.01547	0.0148	0.000589474
	7.5	0.02161	0.02078	0.02031	0.0209	0.000661049
	10	0.02731	0.02669	0.027	0.027	0.000305556
	15	0.03531	0.03642	0.03686	0.03619	0.000801234
	20	0.04606	0.04581	0.04714	0.04633	0.000708742
	30	0.06014	0.05797	0.05978	0.0593	0.00116
